# Supplementary material for: Perception of Egocentric Distance during Gravitational Changes in Parabolic Flight
Source: PLoS One. 2016 Jul 27;11(7):e0159422. doi: 10.1371/journal.pone.0159422 (PMC4963113; doi:10.1371/journal.pone.0159422)
Supplement: S1 Table — (XLS) [file pone.0159422.s001.xls]

## Sheet: Fig 2 – Ground-Based
	Subjects	Distance	Walked	Pulled	Verbal		Mean	Walked	Pulled	Verbal
	1	1.5	1.73333	1.43167	1.45833		1.5	1.63491	1.37398	1.35213
	2	1.5	2.02667	1.56833	1.5		2	2.22991	1.72065	1.80278
	3	1.5	1.44333	1.36667	1.14417		2.5	2.71991	2.08722	2.29833
	4	1.5	1.62333	1.3	1.41667		3	3.22167	2.48324	2.78472
	5	1.5	1.54917	1.2575	1.3625		3.5	3.66037	2.84398	3.22685
	6	1.5	1.53333	1.38833	1.35		4	4.19028	3.24843	3.66157
	7	1.5	1.72333	1.34833	1.39167		4.5	4.73759	3.67204	4.17398
	8	1.5	1.515	1.56167	1.26667		5	5.24861	4.11815	4.66574
	9	1.5	1.56667	1.14333	1.27917		5.5	5.85657	4.5613	5.11667
	1	2	2.58	1.81667	2.04167		6	6.23741	5.17528	5.55093
	2	2	2.59833	2	1.75
	3	2	1.97	1.60333	1.47083
	4	2	2.33667	1.65833	1.875		SD	Walked	Pulled	Verbal
	5	2	1.96417	1.78583	1.94583		1.5	0.174829	0.136694	0.108893
	6	2	2.01333	1.56667	1.84167		2	0.240664	0.175391	0.175854
	7	2	2.26667	1.75167	1.94167		2.5	0.308496	0.247543	0.240601
	8	2	2.175	1.87833	1.69167		3	0.236785	0.289315	0.292343
	9	2	2.165	1.425	1.66667		3.5	0.357326	0.259759	0.319288
	1	2.5	2.99333	2.215	2.41667		4	0.343943	0.386902	0.246255
	2	2.5	3.11	2.48167	2.41667		4.5	0.381272	0.356162	0.308077
	3	2.5	2.5	2.11333	1.87667		5	0.409187	0.45188	0.280568
	4	2.5	2.7	1.94667	2.41667		5.5	0.535964	0.437488	0.387231
	5	2.5	2.22417	2.01333	2.4625		6	0.519758	0.484485	0.296264
	6	2.5	2.565	1.75667	2.14167
	7	2.5	3.15833	2.155	2.66667
	8	2.5	2.58833	2.34833	2.20833		SEM	Walked	Pulled	Verbal
	9	2.5	2.64	1.755	2.07917		1.5	0.0582762	0.0455648	0.0362976
	1	3	3.60333	2.69167	2.95833		2	0.0802213	0.0584638	0.0586179
	2	3	3.45667	2.71167	2.70833		2.5	0.102832	0.0825145	0.0802002
	3	3	2.88667	2.39667	2.32917		3	0.0789285	0.0964384	0.0974477
	4	3	3.31333	2.215	2.79167		3.5	0.119109	0.0865863	0.106429
	5	3	3.13833	2.31083	3.12083		4	0.114648	0.128967	0.0820849
	6	3	2.97833	2.31167	2.575		4.5	0.127091	0.118721	0.102692
	7	3	3.37667	3.08167	3.23333		5	0.136396	0.150627	0.0935228
	8	3	3.21167	2.41667	2.84167		5.5	0.178655	0.145829	0.129077
	9	3	3.03	2.21333	2.50417		6	0.173253	0.161495	0.0987547
	1	3.5	3.97333	2.87833	3.29167
	2	3.5	4.16333	3.33	3.375
	3	3.5	3.12	2.79167	2.7125
	4	3.5	4.13333	2.665	3.20833
	5	3.5	3.54667	2.99917	3.55417
	6	3.5	3.35333	2.485	2.86667
	7	3.5	3.60667	3.03833	3.70833
	8	3.5	3.58333	2.84167	3.31667
	9	3.5	3.46333	2.56667	3.00833
	1	4	4.41667	3.58167	3.625
	2	4	4.80667	3.44667	3.70833
	3	4	3.83667	2.94167	3.425
	4	4	4.47333	3.09667	3.75
	5	4	4.11083	3.08917	3.87917
	6	4	3.70167	2.985	3.40833
	7	4	4.30667	3.485	3.94167
	8	4	4.025	3.92667	3.94167
	9	4	4.035	2.68333	3.275
	1	4.5	5.25	4.145	4.22917
	2	4.5	5.12333	3.715	3.91667
	3	4.5	4.62333	3.7	4.01167
	4	4.5	5.17333	3.61167	4.09583
	5	4.5	4.48	3.52667	4.29583
	6	4.5	4.18667	3.28833	3.99167
	7	4.5	4.885	4.085	4.75
	8	4.5	4.48167	3.92333	4.50833
	9	4.5	4.435	3.05333	3.76667
	1	5	5.68	4.80833	4.875
	2	5	5.95667	4.68	4.66667
	3	5	4.88	4.09833	4.3125
	4	5	5.61667	4.16833	5.01667
	5	5	5.20583	4.20833	4.8125
	6	5	4.73667	3.48833	4.50833
	7	5	5.08833	4.11333	4.75
	8	5	5.06167	4.03333	4.875
	9	5	5.01167	3.465	4.175
	1	5.5	6.19333	5.275	5.48333
	2	5.5	6.21667	4.67167	4.91667
	3	5.5	5.15667	4.40667	4.79167
	4	5.5	6.78333	5.17167	5.625
	5	5.5	5.87583	4.46667	4.825
	6	5.5	5.095	4.25333	5.00833
	7	5.5	6.05667	4.47667	5.54167
	8	5.5	5.74667	4.47167	5.325
	9	5.5	5.585	3.85833	4.53333
	1	6	6.91333	5.46	6
	2	6	6.88667	5.60667	5.54167
	3	6	5.79333	4.81667	5.44583
	4	6	6.88667	5.85	5.75
	5	6	5.975	5.09083	5.46667
	6	6	5.75667	5.105	5.35
	7	6	6.155	5.36167	5.67083
	8	6	6.11833	5.09833	5.76667
	9	6	5.65167	4.18833	4.96667
	Anova: Two-Factor With Replication
	SUMMARY	Walked	Pulled	Verbal	Total
	1.5
	Count	9	9	9	27
	Sum	14.7142	12.3658	12.1692	39.2492
	Average	1.63491	1.37398	1.35213	1.45367
	Variance	0.030565	0.0186854	0.0118577	0.0359398
	2
	Count	9	9	9	27
	Sum	20.0692	15.4858	16.225	51.78
	Average	2.22991	1.72065	1.80278	1.91778
	Variance	0.0579192	0.0307621	0.0309245	0.0885552
	2.5
	Count	9	9	9	27
	Sum	24.4792	18.785	20.685	63.9492
	Average	2.71991	2.08722	2.29833	2.36849
	Variance	0.0951699	0.0612778	0.0578887	0.137786
	3
	Count	9	9	9	27
	Sum	28.995	22.3492	25.0625	76.4067
	Average	3.22167	2.48324	2.78472	2.82988
	Variance	0.0560674	0.0837032	0.0854644	0.164736
	3.5
	Count	9	9	9	27
	Sum	32.9433	25.5958	29.0417	87.5808
	Average	3.66037	2.84398	3.22685	3.24373
	Variance	0.127682	0.0674746	0.101945	0.206918
	4
	Count	9	9	9	27
	Sum	37.7125	29.2358	32.9542	99.9025
	Average	4.19028	3.24843	3.66157	3.70009
	Variance	0.118297	0.149693	0.0606414	0.255422
	4.5
	Count	9	9	9	27
	Sum	42.6383	33.0483	37.5658	113.252
	Average	4.73759	3.67204	4.17398	4.19454
	Variance	0.145368	0.126851	0.0949112	0.309696
	5
	Count	9	9	9	27
	Sum	47.2375	37.0633	41.9917	126.293
	Average	5.24861	4.11815	4.66574	4.6775
	Variance	0.167434	0.204195	0.0787187	0.359824
	5.5
	Count	9	9	9	27
	Sum	52.7092	41.0517	46.05	139.811
	Average	5.85657	4.5613	5.11667	5.17818
	Variance	0.287258	0.191396	0.149948	0.485759
	6
	Count	9	9	9	27
	Sum	56.1367	46.5775	49.9583	152.673
	Average	6.23741	5.17528	5.55093	5.65454
	Variance	0.270148	0.234726	0.0877725	0.383178
	Total
	Count	90	90	90
	Sum	357.635	281.558	311.703
	Average	3.97372	3.12843	3.46337
	Variance	2.31342	1.53832	1.90573
	ANOVA
	Source of Variation	SS	df	MS	F	P-value	F crit
	Sample	481.907	9	53.5452	489.036	6.13798e-149	1.91903
	Columns	32.6152	2	16.3076	148.939	8.77463e-43	3.03344
	Interaction	4.23001	18	0.235001	2.14629	0.00525152	1.64699
	Within	26.278	240	0.109491
	Total	545.03	269

## Sheet: Fig 3 - Blind-Pulling
	1G	Distance	1	2	3	4	5	6	7	8	9	Mean	SEM				Subjects	Distance	1G	0G	2G		Subjects	Distance	1G	0G	2G		Mean	1G	0G	2G
		1.5	1.21	1.735	1.635	1.4	1.3	1.35	1.415	1.555	1.05	1.40556	0.070958				1	1.5	1.21	1.6	1.35		1	1.5	1.21	1.6	1.35		1.5	1.40556	1.56333	1.285
		2	1.875	1.8	1.565	1.765	1.555	1.31	1.82	1.935	1.985	1.73444	0.0723007					2	1.875	1.925	1.35		2	1.5	1.735	1.42	1.24		2	1.73444	1.93	1.63944
		2.5	2.325	2.15	2.195	2.095	2.72	1.985	2.025	2.165	2.555	2.24611	0.0820348					2.5	2.325	2.175	2.25		3	1.5	1.635	1.515	1.585		2.5	2.24611	2.38667	2.04667
		3	2.8	2.17	2.9	2.615	3.06	2.175	3.045	2.535	2.76	2.67333	0.11098					3	2.8	2.815	2.885		4	1.5	1.4	1.64	1.1		3	2.67333	2.71778	2.43389
		3.5	2.96	2.7	3.495	2.715	3.02	2.16	3.35	3.09	3.56	3.00556	0.147562					3.5	2.96	3.06	3		5	1.5	1.3	1.31	1.255		3.5	3.00556	3.14778	2.80278
		4	3.475	3.295	3.9	3.555	3.66	3	3.525	3.95	3.235	3.51056	0.102308					4	3.475	3.55	3.8		6	1.5	1.35	1.31	0.82		4	3.51056	3.47278	3.13472
		4.5	3.96	3.7	4.37	3.95	4.07	3.905	4.49	4.485	3.835	4.085	0.0973574					4.5	3.96	3.985	3.85		7	1.5	1.415	1.56	1.6		4.5	4.19889	3.87444	3.58417
		5	4.85	3.975	4.425	4.9	3.8	3.805	4.72	4.56	4.75	4.42056	0.148813					5	4.85	4.75	4.025		8	1.5	1.555	2.065	1.29		5	4.42056	4.31	4.03722
		5.5	5	4.915	5.745	5.2	5.26	3.54	5.46	4.695	5.105	4.99111	0.208046					5.5	5	3.925	6		9	1.5	1.05	1.65	1.325		5.5	5.01889	4.75889	4.625
		6	6	6	5.63	5.6	6	4.76	5.065	5.34	4.82	5.46833	0.166362					6	6	6	5.15		1	2	1.875	1.925	1.35		6	5.44056	5.41556	4.96
																	2	1.5	1.735	1.42	1.24		2	2	1.8	1.5	1.725
																		2	1.8	1.5	1.725		3	2	1.565	2.34	1.88
																		2.5	2.15	2.07	2.16		4	2	1.765	1.935	1.575		SD	1G	0G	2G
																		3	2.17	2.64	2.4		5	2	1.555	2.025	1.54		1.5	0.212874	0.228487	0.236762
																		3.5	2.7	3.145	2.925		6	2	1.31	1.52	1.46		2	0.216902	0.283218	0.195503
	0G	Distance	1	2	3	4	5	6	7	8	9	Mean	SEM		Error 0G-1G			4	3.295	3.11	3.16		7	2	1.82	1.85	1.925		2.5	0.246104	0.282622	0.239021
		1.5	1.6	1.42	1.515	1.64	1.31	1.31	1.56	2.065	1.65	1.56333	0.0761623		0.157778			4.5	3.7	3.42	3.31		8	2	1.935	2.235	1.77		3	0.332941	0.397878	0.226036
		2	1.925	1.5	2.34	1.935	2.025	1.52	1.85	2.235	2.04	1.93	0.094406		0.195556			5	3.975	3.95	4.15		9	2	1.985	2.04	1.53		3.5	0.442687	0.491612	0.459749
		2.5	2.175	2.07	2.615	2.615	2.05	2.07	2.625	2.65	2.61	2.38667	0.0942072		0.140556			5.5	4.915	4.475	4.36		1	2.5	2.325	2.175	2.25		4	0.306925	0.405016	0.514958
		3	2.815	2.64	3.055	2.265	3	1.91	3.1	2.95	2.725	2.71778	0.132626		0.0444444			6	6	5	5.2		2	2.5	2.15	2.07	2.16		4.5	0.409205	0.418236	0.451338
		3.5	3.06	3.145	3.87	2.92	2.515	2.44	3.135	3.62	3.625	3.14778	0.163871		0.142222		3	1.5	1.635	1.515	1.585		3	2.5	2.195	2.615	2.38		5	0.44644	0.469048	0.305186
		4	3.55	3.11	3.405	3.34	3.78	3.165	2.875	4.11	3.92	3.47278	0.135005		-0.0377778			2	1.565	2.34	1.88		4	2.5	2.095	2.615	1.865		5.5	0.630118	0.613992	0.763057
		4.5	3.985	3.42	4.105	4.02	4.455	3.205	3.725	3.605	4.35	3.87444	0.139412		-0.210556			2.5	2.195	2.615	2.38		5	2.5	2.72	2.05	2.12		6	0.47202	0.385984	0.659484
		5	4.75	3.95	5.14	4.74	4.15	3.925	3.7	4.22	4.215	4.31	0.156349		-0.110556			3	2.9	3.055	2.665		6	2.5	1.985	2.07	1.595
		5.5	3.925	4.475	4.8	6	4.74	4.68	5.225	4.9	4.085	4.75889	0.204664		-0.232222			3.5	3.495	3.87	3.465		7	2.5	2.025	2.625	2.15
		6	6	5	5.29	6	5.55	4.975	5.525	5.16	5.24	5.41556	0.128661		-0.0527778			4	3.9	3.405	4.065		8	2.5	2.165	2.65	2.05		SEM	1G	0G	2G
																		4.5	4.37	4.105	4.54		9	2.5	2.555	2.61	1.85		1.5	0.070958	0.0761623	0.0789207
																		5	4.425	5.14	4.57		1	3	2.8	2.815	2.885		2	0.0723007	0.094406	0.0651678
																		5.5	5.745	4.8	4.785		2	3	2.17	2.64	2.4		2.5	0.0820348	0.0942072	0.0796738
																		6	5.63	5.29	4.775		3	3	2.9	3.055	2.665		3	0.11098	0.132626	0.0753454
																	4	1.5	1.4	1.64	1.1		4	3	2.615	2.265	2.185		3.5	0.147562	0.163871	0.15325
	HyperG	Distance	1	2	3	4	5	6	7	8	9	Mean	SEM		Error 2G-1G			2	1.765	1.935	1.575		5	3	3.06	3	2.325		4	0.102308	0.135005	0.171653
		1.5	1.35	1.24	1.585	1.1	1.255	0.82	1.6	1.29	1.325	1.285	0.0789207		-0.120556			2.5	2.095	2.615	1.865		6	3	2.175	1.91	2.25		4.5	0.136402	0.139412	0.150446
		2	1.35	1.725	1.88	1.575	1.54	1.46	1.925	1.77	1.53	1.63944	0.0651678		-0.095			3	2.615	2.265	2.185		7	3	3.045	3.1	2.535		5	0.148813	0.156349	0.101729
		2.5	2.25	2.16	2.38	1.865	2.12	1.595	2.15	2.05	1.85	2.04667	0.0796738		-0.199444			3.5	2.715	2.92	2.275		8	3	2.535	2.95	2.255		5.5	0.210039	0.204664	0.254352
		3	2.885	2.4	2.665	2.185	2.325	2.25	2.535	2.255	2.405	2.43389	0.0753454		-0.239444			4	3.555	3.34	2.6625		9	3	2.76	2.725	2.405		6	0.15734	0.128661	0.219828
		3.5	3	2.925	3.465	2.275	2.9	2.15	3.4	2.605	2.505	2.80278	0.15325		-0.202778			4.5	3.95	4.02	3.16		1	3.5	2.96	3.06	3
		4	3.8	3.16	4.065	2.6625	3.1	2.4	3.015	3.025	2.985	3.13472	0.171653		-0.375833			5	4.9	4.74	4.375		2	3.5	2.7	3.145	2.925
		4.5	3.85	3.31	4.54	3.16	3.14	3.4	3.62	3.8975	3.34	3.58417	0.150446		-0.500833			5.5	5.2	6	4		3	3.5	3.495	3.87	3.465
		5	4.025	4.15	4.57	4.375	3.7	3.825	3.67	4.15	3.87	4.03722	0.101729		-0.383333			6	5.6	6	5.45		4	3.5	2.715	2.92	2.275
		5.5	6	4.36	4.785	4	5.435	3.69	5.1	4.005	4.25	4.625	0.254352		-0.366111		5	1.5	1.3	1.31	1.255		5	3.5	3.02	2.515	2.9
		6	5.15	5.2	4.775	5.45	4.275	3.98	6	5.45	4.36	4.96	0.219828		-0.508333			2	1.555	2.025	1.54		6	3.5	2.16	2.44	2.15
																		2.5	2.72	2.05	2.12		7	3.5	3.35	3.135	3.4
																		3	3.06	3	2.325		8	3.5	3.09	3.62	2.605
																		3.5	3.02	2.515	2.9		9	3.5	3.56	3.625	2.505
																		4	3.66	3.78	3.1		1	4	3.475	3.55	3.8
																		4.5	4.07	4.455	3.14		2	4	3.295	3.11	3.16
																		5	3.8	4.15	3.7		3	4	3.9	3.405	4.065
																		5.5	5.26	4.74	5.435		4	4	3.555	3.34	2.6625
																		6	6	5.55	4.275		5	4	3.66	3.78	3.1
																	6	1.5	1.35	1.31	0.82		6	4	3	3.165	2.4
																		2	1.31	1.52	1.46		7	4	3.525	2.875	3.015
																		2.5	1.985	2.07	1.595		8	4	3.95	4.11	3.025
																		3	2.175	1.91	2.25		9	4	3.235	3.92	2.985
																		3.5	2.16	2.44	2.15		1	4.5	3.96	3.985	3.85
																		4	3	3.165	2.4		2	4.5	3.7	3.42	3.31
																		4.5	3.905	3.205	3.4		3	4.5	4.37	4.105	4.54
																		5	3.805	3.925	3.825		4	4.5	4.975	4.02	3.16
																		5.5	3.54	4.68	3.69		5	4.5	4.07	4.455	3.14
																		6	4.76	4.975	3.98		6	4.5	3.905	3.205	3.4
																	7	1.5	1.415	1.56	1.6		7	4.5	4.49	3.725	3.62
																		2	1.82	1.85	1.925		8	4.5	4.485	3.605	3.8975
																		2.5	2.025	2.625	2.15		9	4.5	3.835	4.35	3.34
																		3	3.045	3.1	2.535		1	5	4.85	4.75	4.025
																		3.5	3.35	3.135	3.4		2	5	3.975	3.95	4.15
																		4	3.525	2.875	3.015		3	5	4.425	5.14	4.57
																		4.5	4.49	3.725	3.62		4	5	4.9	4.74	4.375
																		5	4.72	3.7	3.67		5	5	3.8	4.15	3.7
																		5.5	5.46	5.225	5.1		6	5	3.805	3.925	3.825
																		6	5.065	5.525	6		7	5	4.72	3.7	3.67
																	8	1.5	1.555	2.065	1.29		8	5	4.56	4.22	4.15
																		2	1.935	2.235	1.77		9	5	4.75	4.215	3.87
																		2.5	2.165	2.65	2.05		1	5.5	5.25	3.925	6
																		3	2.535	2.95	2.255		2	5.5	4.915	4.475	4.36
																		3.5	3.09	3.62	2.605		3	5.5	5.745	4.8	4.785
																		4	3.95	4.11	3.025		4	5.5	5.2	6	4
																		4.5	4.485	3.605	3.8975		5	5.5	5.26	4.74	5.435
																		5	4.56	4.22	4.15		6	5.5	3.54	4.68	3.69
																		5.5	4.695	4.9	4.005		7	5.5	5.46	5.225	5.1
																		6	5.34	5.16	5.45		8	5.5	4.695	4.9	4.005
																	9	1.5	1.05	1.65	1.325		9	5.5	5.105	4.085	4.25
																		2	1.985	2.04	1.53		1	6	5.75	6	5.15
																		2.5	2.555	2.61	1.85		2	6	6	5	5.2
																		3	2.76	2.725	2.405		3	6	5.63	5.29	4.775
																		3.5	3.56	3.625	2.505		4	6	5.6	6	5.45
																		4	3.235	3.92	2.985		5	6	6	5.55	4.275
																		4.5	3.835	4.35	3.34		6	6	4.76	4.975	3.98
																		5	4.75	4.215	3.87		7	6	5.065	5.525	6
																		5.5	5.105	4.085	4.25		8	6	5.34	5.16	5.45
																		6	4.82	5.24	4.36		9	6	4.82	5.24	4.36
																							Anova: Two-Factor With Replication
																							SUMMARY	1G	0G	2G	Total
																							1.5
																							Count	9	9	9	27
																							Sum	12.65	14.07	11.565	38.285
																							Average	1.40556	1.56333	1.285	1.41796
																							Variance	0.0453153	0.0522063	0.0560562	0.0607428
																							2
																							Count	9	9	9	27
																							Sum	15.61	17.37	14.755	47.735
																							Average	1.73444	1.93	1.63944	1.76796
																							Variance	0.0470465	0.0802125	0.0382215	0.066112
																							2.5
																							Count	9	9	9	27
																							Sum	20.215	21.48	18.42	60.115
																							Average	2.24611	2.38667	2.04667	2.22648
																							Variance	0.0605674	0.079875	0.0571312	0.0809996
																							3
																							Count	9	9	9	27
																							Sum	24.06	24.46	21.905	70.425
																							Average	2.67333	2.71778	2.43389	2.60833
																							Variance	0.11085	0.158307	0.0510924	0.114681
																							3.5
																							Count	9	9	9	27
																							Sum	27.05	28.33	25.225	80.605
																							Average	3.00556	3.14778	2.80278	2.98537
																							Variance	0.195972	0.241682	0.211369	0.220511
																							4
																							Count	9	9	9	27
																							Sum	31.595	31.255	28.2125	91.0625
																							Average	3.51056	3.47278	3.13472	3.37269
																							Variance	0.0942028	0.164038	0.265182	0.190702
																							4.5
																							Count	9	9	9	27
																							Sum	37.79	34.87	32.2575	104.918
																							Average	4.19889	3.87444	3.58417	3.88583
																							Variance	0.167449	0.174922	0.203706	0.233494
																							5
																							Count	9	9	9	27
																							Sum	39.785	38.79	36.335	114.91
																							Average	4.42056	4.31	4.03722	4.25593
																							Variance	0.199309	0.220006	0.0931382	0.184629
																							5.5
																							Count	9	9	9	27
																							Sum	45.17	42.83	41.625	129.625
																							Average	5.01889	4.75889	4.625	4.80093
																							Variance	0.397049	0.376986	0.582256	0.44509
																							6
																							Count	9	9	9	27
																							Sum	48.965	48.74	44.64	142.345
																							Average	5.44056	5.41556	4.96	5.27204
																							Variance	0.222803	0.148984	0.434919	0.298881
																							Total
																							Count	90	90	90
																							Sum	302.89	302.195	274.94
																							Average	3.36544	3.35772	3.05489
																							Variance	1.88101	1.57231	1.58961
																							ANOVA
																							Source of Variation	SS	df	MS	F	P-value	F crit
																							Sample	405.176	9	45.0195	258.196	4.48301e-118	1.91903
																							Columns	5.64637	2	2.82319	16.1915	2.53357e-07	3.03344
																							Interaction	1.79873	18	0.0999294	0.573115	0.916825	1.64699
																							Within	41.8468	240	0.174362
																							Total	454.467	269

## Sheet: Fig 4 - Verbal
	1G	Distance	1	2	3	4	5	6	7	8	9	Mean	SEM				Subjects	Distance	1G	0G	2G		Subjects	Distance	1G	0G	2G		Mean	1G	0G	2G
		1.5	1.6	1.5	1.3	1.5	1.2	1.25	1.6	1.5	1.5	1.43889	0.0498454				1	1.5	1.6	1.75	1.5		1	1.5	1.6	1.75	1.5		1.5	1.43889	1.5	1.35
		2	2	2	1.25	1.75	1.9	1.5	1.75	2.25	2	1.82222	0.100385					2	2	2.25	2		2	1.5	1.5	1.5	1.5		2	1.82222	1.98333	1.90556
		2.5	2.5	2.5	2	2.25	2.35	2	3	2.25	2	2.31667	0.108333					2.5	2.5	2.5	2.5		3	1.5	1.3	1.25	1.5		2.5	2.31667	2.53889	2.38611
		3	3.25	2.75	2.8	2.75	2.95	3	3.025	3	3.25	2.975	0.0631906					3	3.25	3	3		4	1.5	1.5	1.25	1.25		3	2.975	3.02222	2.86944
		3.5	3.25	3.25	3	3.75	3.15	3.25	3.265	3.75	3.35	3.335	0.0847955					3.5	3.25	3.5	3		5	1.5	1.2	1.5	1.35		3.5	3.335	3.50833	3.20556
		4	3.75	4	3.55	4	4.1	3.5	3.75	4	4	3.85	0.0731247					4	3.75	4	4		6	1.5	1.25	1.25	0.8		4	3.85	3.97778	3.84722
		4.5	4.25	4.25	4.1	5	4.75	4.15	4.75	4.5	4.75	4.5	0.108333					4.5	4.25	4.5	4		7	1.5	1.6	1.75	1.5		4.5	4.52778	4.36667	4.30833
		5	5	4.75	4.9	5.25	5.05	4.75	4.95	5	5	4.96111	0.0512197					5	5	5	5		8	1.5	1.5	1.75	1.5		5	4.96111	4.89722	5
		5.5	5.5	5.25	5.5	6	5.35	5	5.25	5.25	5.5	5.4	0.0927961					5.5	5.5	5.25	5.5		9	1.5	1.5	1.5	1.25		5.5	5.4	5.42778	5.325
		6	6	6	5.25	6	5.8	5.75	5.5	6	5.5	5.75556	0.093335					6	6	6	6		1	2	2	2.25	2		6	5.75556	5.76667	5.67222
																	2	1.5	1.5	1.5	1.5		2	2	2	1.5	1.75
																		2	2	1.5	1.75		3	2	1.25	2.25	1.5
																		2.5	2.5	2.5	2.5		4	2	1.75	2	2		SD	1G	0G	2G
																		3	2.75	3	3		5	2	1.9	2.25	2.2		1.5	0.149536	0.216506	0.233184
																		3.5	3.25	3.25	3.5		6	2	1.5	1.6	1.75		2	0.301155	0.3	0.24037
	0G	Distance	1	2	3	4	5	6	7	8	9	Mean	SEM		Error 0G-1G			4	4	3.75	3.75		7	2	1.75	2	1.75		2.5	0.325	0.266667	0.305959
		1.5	1.75	1.5	1.25	1.25	1.5	1.25	1.75	1.75	1.5	1.5	0.0721688		0.0611111			4.5	4.25	4	4.25		8	2	2.25	2.25	2.25		3	0.189572	0.315348	0.249305
		2	2.25	1.5	2.25	2	2.25	1.6	2	2.25	1.75	1.98333	0.1		0.161111			5	4.75	4.5	4.5		9	2	2	1.75	1.95		3.5	0.254387	0.310745	0.555903
		2.5	2.5	2.5	2.2	2.25	2.95	2.25	2.75	2.75	2.7	2.53889	0.0888889		0.222222			5.5	5.25	5.5	5.5		1	2.5	2.5	2.5	2.5		4	0.219374	0.315348	0.247628
		3	3	3	3.25	3.25	3.4	2.5	2.55	3	3.25	3.02222	0.105116		0.0472222			6	6	5.5	6		2	2.5	2.5	2.5	2.5		4.5	0.379235	0.322102	0.320156
		3.5	3.5	3.25	3.6	3.25	3.75	3.25	3.125	4	3.85	3.50833	0.103582		0.173333		3	1.5	1.3	1.25	1.5		3	2.5	2	2.2	1.875		5	0.153659	0.367943	0.353553
		4	4	3.75	3.6	4.5	4.45	3.75	3.75	4	4	3.97778	0.105116		0.127778			2	1.25	2.25	1.5		4	2.5	2.25	2.25	2.25		5.5	0.278388	0.267057	0.359687
		4.5	4.5	4	4.5	4.5	5.05	4	4.25	4.25	4.25	4.36667	0.107367		-0.133333			2.5	2	2.2	1.875		5	2.5	2.35	2.95	2.4		6	0.280005	0.254951	0.408588
		5	5	4.5	4.75	5.5	5.4	4.625	4.5	4.75	5.05	4.89722	0.122648		-0.0638889			3	2.8	3.25	2.65		6	2.5	2	2.25	2.25
		5.5	5.25	5.5	5	5.75	5.6	5.4	5.75	5.5	5.1	5.42778	0.089019		0.0277778			3.5	3	3.6	3.1		7	2.5	3	2.75	3
		6	6	5.5	5.25	6	5.9	5.75	5.75	6	5.75	5.76667	0.0849837		0.0111111			4	3.55	3.6	3.55		8	2.5	2.25	2.75	2.5		SEM	1G	0G	2G
																		4.5	4.1	4.5	3.775		9	2.5	2	2.7	2.2		1.5	0.0498454	0.0721688	0.0777282
																		5	4.9	4.75	5.25		1	3	3.25	3	3		2	0.100385	0.1	0.0801234
																		5.5	5.5	5	5.025		2	3	2.75	3	3		2.5	0.108333	0.0888889	0.101986
																		6	5.25	5.25	5		3	3	2.8	3.25	2.65		3	0.0631906	0.105116	0.0831015
																	4	1.5	1.5	1.25	1.25		4	3	2.75	3.25	2.75		3.5	0.0847955	0.103582	0.185301
	HyperG	Distance	1	2	3	4	5	6	7	8	9	Mean	SEM		Error 2G-1G			2	1.75	2	2		5	3	2.95	3.4	3.1		4	0.0731247	0.105116	0.0825425
		1.5	1.5	1.5	1.5	1.25	1.35	0.8	1.5	1.5	1.25	1.35	0.0777282		-0.0888889			2.5	2.25	2.25	2.25		6	3	3	2.5	2.325		4.5	0.126412	0.107367	0.106719
		2	2	1.75	1.5	2	2.2	1.75	1.75	2.25	1.95	1.90556	0.0801234		0.0833333			3	2.75	3.25	2.75		7	3	3.025	2.55	3		5	0.0512197	0.122648	0.117851
		2.5	2.5	2.5	1.875	2.25	2.4	2.25	3	2.5	2.2	2.38611	0.101986		0.0694444			3.5	3.75	3.25	3		8	3	3	3	3		5.5	0.0927961	0.089019	0.119896
		3	3	3	2.65	2.75	3.1	2.325	3	3	3	2.86944	0.0831015		-0.105556			4	4	4.5	4.25		9	3	3.25	3.25	3		6	0.093335	0.0849837	0.136196
		3.5	3	3.5	3.1	3	4.3	2.7	2.5	3.75	3	3.20556	0.185301		-0.129444			4.5	5	4.5	4.25		1	3.5	3.25	3.5	3
		4	4	3.75	3.55	4.25	4.1	4	3.625	3.75	3.6	3.84722	0.0825425		-0.00277778			5	5.25	5.5	5.5		2	3.5	3.25	3.25	3.5
		4.5	4	4.25	3.775	4.25	4.75	4.5	4.25	4.75	4.25	4.30833	0.106719		-0.191667			5.5	6	5.75	5.5		3	3.5	3	3.6	3.1
		5	5	4.5	5.25	5.5	5.25	4.5	5	5.25	4.75	5	0.117851		0.0388889			6	6	6	6		4	3.5	3.75	3.25	3
		5.5	5.5	5.5	5.025	5.5	5.65	5.5	4.5	5.5	5.25	5.325	0.119896		-0.075		5	1.5	1.2	1.5	1.35		5	3.5	3.15	3.75	4.3
		6	6	6	5	6	5.3	6	5.5	6	5.25	5.67222	0.136196		-0.0833333			2	1.9	2.25	2.2		6	3.5	3.25	3.25	2.7
																		2.5	2.35	2.95	2.4		7	3.5	3.265	3.125	2.5
																		3	2.95	3.4	3.1		8	3.5	3.75	4	3.75
																		3.5	3.15	3.75	4.3		9	3.5	3.35	3.85	3
																		4	4.1	4.45	4.1		1	4	3.75	4	4
																		4.5	4.75	5.05	4.75		2	4	4	3.75	3.75
																		5	5.05	5.4	5.25		3	4	3.55	3.6	3.55
																		5.5	5.35	5.6	5.65		4	4	4	4.5	4.25
																		6	5.8	5.9	5.3		5	4	4.1	4.45	4.1
																	6	1.5	1.25	1.25	0.8		6	4	3.5	3.75	4
																		2	1.5	1.6	1.75		7	4	3.75	3.75	3.625
																		2.5	2	2.25	2.25		8	4	4	4	3.75
																		3	3	2.5	2.325		9	4	4	4	3.6
																		3.5	3.25	3.25	2.7		1	4.5	4.25	4.5	4
																		4	3.5	3.75	4		2	4.5	4.25	4	4.25
																		4.5	4.15	4	4.5		3	4.5	4.1	4.5	3.775
																		5	4.75	4.625	4.5		4	4.5	5.25	4.5	4.25
																		5.5	5	5.4	5.5		5	4.5	4.75	5.05	4.75
																		6	5.75	5.75	6		6	4.5	4.15	4	4.5
																	7	1.5	1.6	1.75	1.5		7	4.5	4.75	4.25	4.25
																		2	1.75	2	1.75		8	4.5	4.5	4.25	4.75
																		2.5	3	2.75	3		9	4.5	4.75	4.25	4.25
																		3	3.025	2.55	3		1	5	5	5	5
																		3.5	3.265	3.125	2.5		2	5	4.75	4.5	4.5
																		4	3.75	3.75	3.625		3	5	4.9	4.75	5.25
																		4.5	4.75	4.25	4.25		4	5	5.25	5.5	5.5
																		5	4.95	4.5	5		5	5	5.05	5.4	5.25
																		5.5	5.25	5.75	4.5		6	5	4.75	4.625	4.5
																		6	5.5	5.75	5.5		7	5	4.95	4.5	5
																	8	1.5	1.5	1.75	1.5		8	5	5	4.75	5.25
																		2	2.25	2.25	2.25		9	5	5	5.05	4.75
																		2.5	2.25	2.75	2.5		1	5.5	5.5	5.25	5.5
																		3	3	3	3		2	5.5	5.25	5.5	5.5
																		3.5	3.75	4	3.75		3	5.5	5.5	5	5.025
																		4	4	4	3.75		4	5.5	6	5.75	5.5
																		4.5	4.5	4.25	4.75		5	5.5	5.35	5.6	5.65
																		5	5	4.75	5.25		6	5.5	5	5.4	5.5
																		5.5	5.25	5.5	5.5		7	5.5	5.25	5.75	4.5
																		6	6	6	6		8	5.5	5.25	5.5	5.5
																	9	1.5	1.5	1.5	1.25		9	5.5	5.5	5.1	5.25
																		2	2	1.75	1.95		1	6	6	6	6
																		2.5	2	2.7	2.2		2	6	6	5.5	6
																		3	3.25	3.25	3		3	6	5.25	5.25	5
																		3.5	3.35	3.85	3		4	6	6	6	6
																		4	4	4	3.6		5	6	5.8	5.9	5.3
																		4.5	4.75	4.25	4.25		6	6	5.75	5.75	6
																		5	5	5.05	4.75		7	6	5.5	5.75	5.5
																		5.5	5.5	5.1	5.25		8	6	6	6	6
																		6	5.5	5.75	5.25		9	6	5.5	5.75	5.25
																							Anova: Two-Factor With Replication
																							SUMMARY	1G	0G	2G	Total
																							1.5
																							Count	9	9	9	27
																							Sum	12.95	13.5	12.15	38.6
																							Average	1.43889	1.5	1.35	1.42963
																							Variance	0.0223611	0.046875	0.054375	0.0419729
																							2
																							Count	9	9	9	27
																							Sum	16.4	17.85	17.15	51.4
																							Average	1.82222	1.98333	1.90556	1.9037
																							Variance	0.0906944	0.09	0.0577778	0.0778704
																							2.5
																							Count	9	9	9	27
																							Sum	20.85	22.85	21.475	65.175
																							Average	2.31667	2.53889	2.38611	2.41389
																							Variance	0.105625	0.0711111	0.0936111	0.0921314
																							3
																							Count	9	9	9	27
																							Sum	26.775	27.2	25.825	79.8
																							Average	2.975	3.02222	2.86944	2.95556
																							Variance	0.0359375	0.0994444	0.0621528	0.065016
																							3.5
																							Count	9	9	9	27
																							Sum	30.015	31.575	28.85	90.44
																							Average	3.335	3.50833	3.20556	3.34963
																							Variance	0.0647125	0.0965625	0.309028	0.160686
																							4
																							Count	9	9	9	27
																							Sum	34.65	35.8	34.625	105.075
																							Average	3.85	3.97778	3.84722	3.89167
																							Variance	0.048125	0.0994444	0.0613194	0.068125
																							4.5
																							Count	9	9	9	27
																							Sum	40.75	39.3	38.775	118.825
																							Average	4.52778	4.36667	4.30833	4.40093
																							Variance	0.143819	0.10375	0.1025	0.116658
																							5
																							Count	9	9	9	27
																							Sum	44.65	44.075	45	133.725
																							Average	4.96111	4.89722	5	4.95278
																							Variance	0.0236111	0.135382	0.125	0.0892468
																							5.5
																							Count	9	9	9	27
																							Sum	48.6	48.85	47.925	145.375
																							Average	5.4	5.42778	5.325	5.38426
																							Variance	0.0775	0.0713194	0.129375	0.0875552
																							6
																							Count	9	9	9	27
																							Sum	51.8	51.9	51.05	154.75
																							Average	5.75556	5.76667	5.67222	5.73148
																							Variance	0.0784028	0.065	0.166944	0.0973362
																							Total
																							Count	90	90	90
																							Sum	327.44	332.9	322.825
																							Average	3.63822	3.69889	3.58694
																							Variance	2.14386	1.98442	2.11554
																							ANOVA
																							Source of Variation	SS	df	MS	F	P-value	F crit
																						DISTANCE	Sample	532.954	9	59.2171	650.318	4.22572e-163	1.91903
																						GRAVITY	Columns	0.565242	2	0.282621	3.10373	0.0466881	3.03344
																							Interaction	0.892219	18	0.0495677	0.544349	0.934472	1.64699
																							Within	21.8541	240	0.0910587
																							Total	556.266	269

## Sheet: Fig 5 - Duration Pulled
	Subjects	Distance	1G	0G	2G		Mean	1G	0G	2G
	1	1.5	5.17241	4.54545	4.54545		1.5	5.40743	4.27942	4.75445
	2	1.5	3.21142	4.05944	4.93252		2	5.68661	5.31718	5.7273
	3	1.5	4.83871	3.84615	4.83871		2.5	6.49153	5.64741	6.36744
	4	1.5	6	3.94737	5		3	7.61414	5.87909	7.26237
	5	1.5	5.76923	4.16667	4.83871		3.5	8.63249	7.05265	8.04274
	6	1.5	4.83871	3.94737	4.54545		4	8.79253	8.00112	8.33347
	7	1.5	5.17241	5.76923	3.84615		4.5	8.2822	8.65346	9.15407
	8	1.5	5.76923	4.28571	5.55556		5	10.2258	8.81642	9.54594
	9	1.5	7.89474	3.94737	4.6875		5.5	9.37527	9.89633	10.8543
	1	2	5.88235	6.66667	6.25		6	11.0898	10.2451	11.5392
	2	2	5.55556	4.57083	6.33478
	3	2	5.71429	5.71429	4.87805
	4	2	5.88235	5.55556	5.88235		SD	1G	0G	2G
	5	2	5.71429	4.16667	6.06061		1.5	1.24396	0.598952	0.456182
	6	2	4	3.92157	4.54545		2	0.804521	1.00223	1.02514
	7	2	5.88235	4.87805	4		2.5	1.62273	1.3257	1.52875
	8	2	7.14286	6.66667	7.14286		3	1.61556	1.02762	1.62863
	9	2	5.40541	5.71429	6.45161		3.5	2.20438	1.37989	1.6182
	1	2.5	7.35294	6.57895	6.41026		4	1.87322	1.39574	2.11407
	2	2.5	4.58804	4.09783	7.36833		4.5	1.6956	1.85388	2.10693
	3	2.5	6.09756	5.43478	8.92857		5	2.65332	1.67396	1.33311
	4	2.5	6.25	3.125	5.55556		5.5	2.08431	1.88505	1.76625
	5	2.5	5.95238	6.09756	4.38596		6	3.01944	2.25808	1.53717
	6	2.5	7.8125	5.31915	5.68182
	7	2.5	9.25926	6.41026	5.20833
	8	2.5	7.14286	6.41026	8.33333		SEM	1G	0G	2G
	9	2.5	3.96825	7.35294	5.43478		1.5	0.414653	0.199651	0.152061
	1	3	9.09091	6.81818	9.67742		2	0.268174	0.334077	0.341715
	2	3	8.71371	4.34945	6.53239		2.5	0.540909	0.4419	0.509583
	3	3	7.31707	5.66038	7.31707		3	0.538519	0.342541	0.542877
	4	3	8.10811	6.66667	10.3448		3.5	0.734793	0.459964	0.539399
	5	3	7.31707	6.38298	5.88235		4	0.624408	0.465248	0.704689
	6	3	6.25	5.35714	6		4.5	0.5652	0.61796	0.702309
	7	3	5.26316	7.31707	6.81818		5	0.88444	0.557985	0.444371
	8	3	10.3448	5.88235	6.66667		5.5	0.694771	0.628349	0.588751
	9	3	6.12245	4.47761	6.12245		6	1.00648	0.752694	0.51239
	1	3.5	9.72222	7.29167	10.2941
	2	3.5	7.925	5.22165	5.93548
	3	3.5	12.963	6.60377	8.97436
	4	3.5	8.13953	8.13953	7.95455
	5	3.5	10.2941	7.14286	8.75
	6	3.5	5.14706	5.7377	5.7377
	7	3.5	7.6087	5.7377	7.44681
	8	3.5	8.75	8.13953	10
	9	3.5	7.14286	9.45946	7.29167
	1	4	8.16327	10.5263	10.8108
	2	4	6.53908	6.35254	7.848
	3	4	9.7561	7.14286	7.69231
	4	4	9.7561	6.25	9.30233
	5	4	7.14286	7.54717	6.15385
	6	4	7.84314	8	4.34783
	7	4	8.69565	9.30233	10.2564
	8	4	12.9032	8.88889	8.33333
	9	4	8.33333	8	10.2564
	1	4.5	7.89474	10.4651	10
	2	4.5	6.42922	5.72749	8.60143
	3	4.5	7.62712	8.33333	8.65385
	4	4.5	7.5	10.4651	9
	5	4.5	10	9.57447	8.33333
	6	4.5	7.5	7.03125	5.55556
	7	4.5	6.92308	10.9756	9.78261
	8	4.5	11.8421	8.49057	13.6364
	9	4.5	8.82353	6.81818	8.82353
	1	5	14.2857	10	9.80392
	2	5	8.42727	7.29397	9.42625
	3	5	9.43396	7.8125	10.2041
	4	5	14.7059	8.06452	7.57576
	5	5	9.61538	8.77193	8.62069
	6	5	7.14286	7.35294	7.8125
	7	5	10.8696	12.5	10.2041
	8	5	7.93651	9.61538	11.6279
	9	5	9.61538	7.93651	10.6383
	1	5.5	11.7021	12.5	11.4583
	2	5.5	8.44834	7.07143	11.6685
	3	5.5	11.7021	9.01639	13.75
	4	5.5	6.25	8.87097	11.4583
	5	5.5	10	12.5	8.33333
	6	5.5	6.25	8.73016	9.64912
	7	5.5	10.5769	8.59375	10
	8	5.5	10.5769	10.7843	12.5
	9	5.5	8.87097	11	8.87097
	1	6	13.9535	11.5385	13.0435
	2	6	9.43205	8.25	11.3208
	3	6	8.4507	8.57143	11.3208
	4	6	12.766	8.4507	9.375
	5	6	10.5263	9.67742	11.3208
	6	6	7.31707	8.4507	9.09091
	7	6	12	13.6364	13.6364
	8	6	16.6667	13.9535	12.2449
	9	6	8.69565	9.67742	12.5
	ANOVA 2 factor with replication
	Anova: Two-Factor With Replication
	SUMMARY	1G	0G	2G	Total
	1.5
	Count	9	9	9	27
	Sum	48.6669	38.5148	42.7901	129.972
	Average	5.40743	4.27942	4.75445	4.81377
	Variance	1.54743	0.358744	0.208102	0.872598
	2
	Count	9	9	9	27
	Sum	51.1794	47.8546	51.5457	150.58
	Average	5.68661	5.31718	5.7273	5.57703
	Variance	0.647255	1.00446	1.05092	0.866929
	2.5
	Count	9	9	9	27
	Sum	58.4238	50.8267	57.3069	166.557
	Average	6.49153	5.64741	6.36744	6.16879
	Variance	2.63324	1.75748	2.33708	2.2139
	3
	Count	9	9	9	27
	Sum	68.5273	52.9118	65.3614	186.801
	Average	7.61414	5.87909	7.26237	6.91854
	Variance	2.61002	1.05601	2.65243	2.52656
	3.5
	Count	9	9	9	27
	Sum	77.6924	63.4739	72.3847	213.551
	Average	8.63249	7.05265	8.04274	7.9093
	Variance	4.85928	1.9041	2.61856	3.32798
	4
	Count	9	9	9	27
	Sum	79.1327	72.0101	75.0013	226.144
	Average	8.79253	8.00112	8.33347	8.37571
	Variance	3.50897	1.9481	4.46927	3.16359
	4.5
	Count	9	9	9	27
	Sum	74.5398	77.8811	82.3867	234.808
	Average	8.2822	8.65346	9.15407	8.69658
	Variance	2.87506	3.43687	4.43915	3.44056
	5
	Count	9	9	9	27
	Sum	92.0325	79.3477	85.9135	257.294
	Average	10.2258	8.81642	9.54594	9.5294
	Variance	7.0401	2.80213	1.77719	3.91916
	5.5
	Count	9	9	9	27
	Sum	84.3774	89.067	97.6886	271.133
	Average	9.37527	9.89633	10.8543	10.042
	Variance	4.34436	3.5534	3.11965	3.77959
	6
	Count	9	9	9	27
	Sum	99.8079	92.206	103.853	295.867
	Average	11.0898	10.2451	11.5392	10.958
	Variance	9.117	5.09893	2.36289	5.40004
	Total
	Count	90	90	90
	Sum	734.38	664.094	734.232
	Average	8.15978	7.37882	8.15813
	Variance	6.73195	5.88698	6.61545
	ANOVA
	Source of Variation	SS	df	MS	F	P-value	F crit
	Sample	981.093	9	109.01	37.5302	4.43915e-41	1.91903
	Columns	36.5168	2	18.2584	6.28601	0.00218333	3.03344
	Interaction	33.6611	18	1.87006	0.643826	0.862773	1.64699
	Within	697.106	240	2.90461
	Total	1748.38	269
